# Supplementary material for: Macrophages employ quorum licensing to regulate collective activation
Source: Nat Commun. 2020 Feb 13;11:878. doi: 10.1038/s41467-020-14547-y (PMC7018708; doi:10.1038/s41467-020-14547-y)
Supplement: Supplementary file 4 — Supplementary Software 1 [file 41467_2020_14547_MOESM4_ESM.zip]

Archive with 7 entries (7 files):
- Supplementary Software 1/Description of code files.rtf
- Supplementary Software 1/LICENSE.rtf
- Supplementary Software 1/Macrophage_model_heterogeneous.m
- Supplementary Software 1/Macrophage_model_homogeneous.m
- Supplementary Software 1/README.rtf
- Supplementary Software 1/sim_cell.mat
- Supplementary Software 1/sim_population.mat
