# Supplementary material for: Macrophages employ quorum licensing to regulate collective activation
Source: Nat Commun. 2020 Feb 13;11:878. doi: 10.1038/s41467-020-14547-y (PMC7018708; doi:10.1038/s41467-020-14547-y)
Supplement: Supplementary file 5 — Source Data [file 41467_2020_14547_MOESM5_ESM.zip]

Archive with 21 entries (19 files):
- Source Data/Confocal Microscopy/
- Source Data/Confocal Microscopy/Description of confocal microscopy files.rtf
- Source Data/Confocal Microscopy/HD_LPS.mat
- Source Data/Confocal Microscopy/HD_sTNFR_LPS.mat
- Source Data/Confocal Microscopy/IL10_LPS.mat
- Source Data/Confocal Microscopy/LD_EGFPRelA.mat
- Source Data/Confocal Microscopy/LD_mCherry.mat
- Source Data/Flow Cytometry/
- Source Data/Flow Cytometry/Description of flow cytometry files.rtf
- Source Data/Flow Cytometry/fig1b_IL10.mat
- Source Data/Flow Cytometry/fig1c_BFA.mat
- Source Data/Flow Cytometry/fig1d_density.mat
- Source Data/Flow Cytometry/fig1e_sTNFR.mat
- Source Data/Flow Cytometry/fig2a_reporters.mat
- Source Data/Flow Cytometry/fig2g_higher.mat
- Source Data/Flow Cytometry/fig2g_standard.mat
- Source Data/Flow Cytometry/fig4a_doses.mat
- Source Data/Flow Cytometry/fig5a.mat
- Source Data/Flow Cytometry/figS5c.mat
- Source Data/Flow Cytometry/figS5d.mat
- Source Data/Source Data.xlsx
