# Supplementary material for: Macrophages employ quorum licensing to regulate collective activation
Source: Nat Commun. 2020 Feb 13;11:878. doi: 10.1038/s41467-020-14547-y (PMC7018708; doi:10.1038/s41467-020-14547-y)
Supplement: Supplementary file 5 — Source Data [file 41467_2020_14547_MOESM5_ESM.zip › Source Data/Source Data.xlsx]

## Sheet: Fig1b
Fig. 1b
The same data are shown in Supplementary Fig. 1a
Relative	IL-10	LPS	Mean PE signal (MFI)
density	(ng ml^-1)	(ng ml^-1)	PE isotype ctrl	PE anti-TNF
1	0	100	39	392.6
	2		46.1	318
	10		46.4	214.4

## Sheet: Fig1c
Fig. 1c
The same data are shown in Supplementary Fig. 1c
Relative	IL-10	LPS	Duration	Mean PE signal (MFI)
density	(ng ml^-1)	(ng ml^-1)	of BFA (h)	PE isotype ctrl	PE anti-TNF
1			0	144.5	180.3
			1	126.8	176.2
			2	148.3	205.9
		100	0	178.7	706.3
			1	140.2	2734.8
			2	135.2	4621.5
	10		0	133.1	222.5
			1	157.7	183.5
			2	157.3	198.7
		100	0	147.5	191.7
			1	191.7	650.3
			2	149.2	2082.8

## Sheet: Fig1d
Fig. 1d
The same data are shown in Supplementary Fig. 1d
Relative	IL-10	LPS	Time	Mean PE signal (MFI)
density	(ng ml^-1)	(ng ml^-1)	(hps)	PE isotype ctrl	PE anti-TNF
1/8			3	104.9	159.2
			6	117.8	216.9
			12	159.3	169.4
		100	3	104.1	1071
			6	152.5	1447.2
			12	N/A	817.7
	10		3	214.5	135.3
			6	156.3	253.2
			12	138.3	160.3
		100	3	141.4	349.7
			6	144.2	394.5
			12	236	386.9
1/2			3	145.2	151.7
			6	119.8	179.1
			12	191.7	208
		100	3	167.5	1907.2
			6	164.8	2972.7
			12	184.7	1697.7
	10		3	154.1	266.2
			6	146.9	236
			12	260.9	243.7
		100	3	154.1	526
			6	296.3	409.6
			12	163.4	461.5
1			3	146.4	192.2
			6	120.9	225.4
			12	123.2	253.2
		100	3	131.7	2484.5
			6	152.7	2581.5
			12	115.3	1234.1
	10		3	119.5	244.8
			6	137.2	235.2
			12	203.3	215.6
		100	3	126.3	471.8
			6	153.1	307.1
			12	183.2	263

## Sheet: Fig1e
Fig. 1e
The same data are shown in Supplementary Fig. 1e
Relative	sTNFR	LPS	Mean PE signal (MFI)
density	(μg ml^-1)	(ng ml^-1)	PE isotype ctrl	PE anti-TNF
1/8			256.6	259.3
		100	210.3	928.1
1	8.3		179.1	292.1
		100	171.5	1298.2
			61.6	230.4
		100	197.5	2427.5

## Sheet: Fig2a
Fig. 2a
The same data are shown in Supplementary Fig. 2b
Relative	IL-10	sTNFR	LPS	Time	Mean signal (MFI)
density	(ng ml^-1)	(μg ml^-1)	(ng ml^-1)	(hps)	FITC	PE-Texas Red
1/8				0	78.4	14.7
				12	81.3	16
			100		402.4	222.2
1				0	111.6	15.9
				12	144.4	21.9
			100		1192.5	1255.5
	10			0	97.3	15.1
				12	147.1	23.3
			100		867.6	826.3
		8.3		0	136.7	15.5
				12	224.2	59.6
			100		1118.8	1100.9

## Sheet: Fig2b
Fig. 2b
Data are also shown in Fig. 2c,d,e,f, Fig. 3h, and Supplementary Fig. 2l,n,o
	Nuclear EGFP-RelA signal
	Time (hps)
Cell	0	1	2	3	4	5	6	7	8	9	10	11	12	13	14	15	16	17	18	19	20	21	22	23	24	25	26	27
1	1091	1093	1138	1329	1558	1460	1543	1763	1692	2249	2241	2357	2602	2671	2101	2298	2310	2209	2177	2191	2319	1882	2183	1574	1651	1604	1496	1289
2	2221	1886	1427	1911	2375	2443	2249	2793	1136	1538	1455	1533	1435	1559	1531	1350	1310	1239	1310	932	982	724	620	713	586	800	783	858
3	1781	1349	923	1081	1509	1264	1169	1304	1316	1661	1288	1608	1214	1258	1533	1356	1303	1100	994	924	934	929	825	847	481	686	677	726
4	631	624	340	595	700	689	864	678	1149	743	800	1086	902	851	1074	1072	673	788	839	726	793	730	644	690	562	562	708	513
5	636	504	763	705	653	1013	966	1008	1133	1010	1304	1384	1317	1681	1578	1424	1372	1546	1460	1399	1385	1222	1450	1297	1008	1238	1254	1256
6	1741	1494	296	1019	1537	794	1980	1273	1217	1692	1860	1484	1658	1954	1665	1503	1357	1171	912	933	1239	1087	804	778	833	833	968	620
7	1961	2424	2124	2082	2356	2226	3596	3569	3697	3801	3954	3244	2930	2736	2482	2364	1898	1952	2058	1969	1669	1746	1646	1537	1507	1961	2056	1739
8	52	55	74	75	56	125	184	170	316	245	351	433	518	529	580	536	553	661	540	562	560	495	437	521	426	392	431	371
9	42	38	55	46	79	122	155	195	191	216	273	441	451	487	455	531	505	618	407	509	524	406	438	378	366	391	361	371
10	78	78	92	76	221	313	647	1104	1380	1484	1453	1585	1758	1334	2094	1427	1687	1800	1328	1264	1128	1094	1033	1001	983	852	779	873
11	2623	1512	1411	1461	1869	1835	1950	1352	812	1220	1251	1422	1801	1534	1436	1238	1474	976	1031	774	598	493	648	774	766	799	668	797
12	1785	1860	1887	2050	2082	2452	3275	3357	3338	3559	3513	3200	3381	3322	2673	2334	2355	2831	2342	2043	1822	1848	1672	1691	1323	1250	1342	1111
13	1559	1714	677	1292	1303	1074	780	771	1165	1319	1192	691	845	1206	729	836	739	667	746	699	838	601	549	679	553	418	447	481
14	1266	1354	1396	1263	1052	1218	1507	1186	1261	1467	1111	988	1177	1324	981	930	909	662	568	649	753	655	718	804	846	867	833	838
15	0	20	33	44	39	41	35	490	503	571	456	559	628	461	587	771	620	494	488	559	536	460	456	318	470	362	258	305
16	446	286	270	439	319	349	465	345	416	943	922	894	1262	842	1231	1103	731	753	653	632	581	474	419	371	419	392	480	337
17	682	648	842	810	636	368	413	564	481	531	575	391	544	767	807	625	567	749	660	695	608	480	556	432	419	452	429	360
18	670	603	353	675	580	644	667	500	621	719	751	1033	1002	972	843	538	683	663	905	693	762	566	711	542	692	515	651	527
19	968	1103	904	973	1300	1264	1425	1302	1233	1307	1169	1398	1219	1204	1354	1066	1121	1006	988	884	961	797	632	691	590	656	721	594
20	403	274	322	339	454	434	445	513	375	524	692	644	551	583	495	343	593	283	340	416	595	347	319	324	381	353	378	290
21	126	98	159	192	147	235	222	186	246	294	323	324	416	382	376	257	383	408	369	306	395	293	254	178	201	251	206	109
22	2443	2241	1041	2181	2748	1879	2228	1045	2212	1963	2416	2071	2102	2056	1792	1300	2059	2046	1270	1407	1576	1494	1707	1987	1301	1052	1089	1089
23	544	380	509	621	832	1106	1601	2135	2028	2305	1401	1659	1552	832	1529	1365	805	1149	920	664	928	780	718	967	714	927	484	592
24	1535	1082	869	1067	1350	1388	1255	850	1126	1402	1437	977	1392	1008	1354	1070	1065	1324	1584	1354	1180	959	1141	1205	894	816	965	801
25	908	887	940	1004	750	1048	1056	878	1080	1316	1568	1698	1379	1777	1854	1236	1190	1440	1221	1060	1278	1019	936	1065	1083	918	984	861
26	918	788	731	738	753	612	334	376	574	989	1014	827	854	530	690	656	633	783	572	401	435	432	236	323	249	271	255	283
27	44	41	51	45	45	144	120	134	155	264	236	494	651	607	623	582	645	586	627	560	597	447	561	550	418	508	657	419
28	2082	2449	2578	2633	1778	1168	2545	3318	3479	3411	4036	2974	3223	3886	4151	3287	2773	2911	4223	3867	3107	2397	2346	2444	1940	2011	1435	1381
29	411	429	469	431	481	521	415	360	513	358	608	563	699	623	750	593	613	473	551	607	557	674	538	355	334	601	330	358
30	1360	1438	1410	1179	1423	999	934	957	797	986	912	966	624	579	690	730	756	609	482	501	809	1006	614	372	386	418	347	430
	Cytoplasmic EGFP-RelA signal
	Time (hps)
Cell	0	1	2	3	4	5	6	7	8	9	10	11	12	13	14	15	16	17	18	19	20	21	22	23	24	25	26	27
1	502	570	552	442	270	385	770	904	1093	1497	2165	2125	3137	3461	3943	4344	4406	3650	3885	3540	3929	4058	3360	3339	3568	3131	3068	3012
2	1229	904	1436	897	773	1353	1533	1008	1969	1959	4470	4755	4119	4034	4293	4087	3954	3770	3955	2833	3486	2760	2557	3348	3286	2842	3230	4447
3	848	1420	1477	980	840	1210	865	1138	983	845	1433	1792	1478	2200	1893	1907	2127	2286	2121	2043	2696	1949	1674	1549	1551	1088	1783	1745
4	422	425	776	241	319	607	1009	1244	1291	1555	1786	1462	1957	2357	2219	2214	2458	2305	2037	1968	2464	1851	2194	1812	1969	2028	1883	1764
5	404	312	258	279	513	559	847	990	1347	1367	1078	1316	1917	1542	1550	1649	1848	1905	1636	1644	1630	1818	1662	1638	1213	922	1099	939
6	646	1008	1924	1190	731	1959	1102	1864	2137	2512	3406	2830	3046	2793	3094	2514	2339	2398	2985	2380	2576	2079	1756	1484	2094	1568	2203	2532
7	802	580	795	731	1126	2507	2358	2756	2496	3410	3932	4650	4162	4673	4156	3061	3238	2556	2936	3005	4084	3015	3125	3160	2973	2436	2053	2024
8	50	18	35	25	4	39	109	78	191	275	320	223	348	384	435	529	450	498	375	533	730	560	620	543	449	531	452	353
9	30	8	1	38	21	19	85	46	82	256	283	209	351	137	308	346	290	386	443	357	487	375	316	354	374	279	219	223
10	55	30	35	58	75	83	230	393	499	1482	1847	2395	2312	2524	2124	2392	1689	1602	1278	1264	1925	1548	1357	1646	1182	1155	1422	1027
11	571	455	733	1086	652	663	1084	789	1089	1126	1788	2928	3985	3322	3956	3544	2840	3214	2251	1641	1814	1191	1716	1724	1852	1670	1694	1545
12	697	371	665	1066	1503	1558	2183	3878	4713	5638	4751	4143	4771	3737	5267	4886	4843	4394	4019	4445	4215	3871	3671	3294	3308	3311	3171	2970
13	844	555	1199	509	333	1094	1015	747	867	1462	1331	1344	963	720	1147	646	1083	991	921	1156	1033	964	1116	1281	1169	1405	1147	1060
14	789	633	576	499	848	1191	994	686	1199	1633	2830	2475	2295	3082	2726	2736	2366	2673	1987	2470	2381	2081	1630	1805	2110	1924	1365	1591
15	35	44	34	6	24	28	81	128	275	221	414	513	481	788	735	617	582	507	291	524	738	655	379	527	392	407	409	460
16	235	301	433	192	214	186	165	220	366	278	371	356	720	1079	876	746	485	600	714	857	950	760	433	596	552	429	482	633
17	357	467	526	483	418	372	529	493	748	505	941	1758	1351	1226	1613	1685	1319	1038	973	899	1276	577	680	1047	618	621	616	542
18	294	290	489	248	121	301	402	430	188	494	463	459	902	527	451	1084	622	796	574	849	1349	1079	932	1030	815	1080	952	875
19	824	593	476	423	290	774	722	1024	1329	1528	2103	2957	3078	2509	1985	1533	1445	1306	1422	1413	1636	1462	1617	1772	1527	828	867	929
20	150	235	231	155	148	128	189	161	395	323	301	403	455	649	573	721	625	713	677	554	794	619	610	675	614	631	457	429
21	102	64	120	68	72	75	131	68	122	230	194	245	276	312	449	379	306	488	472	423	525	344	297	283	317	272	207	268
22	1322	531	1225	833	783	1628	786	677	1287	1619	1390	1802	2336	3264	3402	3379	2136	3020	2752	2679	2987	3378	2229	2025	1851	969	787	846
23	180	149	127	175	264	329	489	709	698	1539	2538	2310	2399	3406	2571	2582	3002	2873	3015	2703	3025	3228	2299	2465	2453	2391	1789	1814
24	672	543	642	378	426	623	560	853	796	680	1267	1127	1378	1955	1456	1475	1417	1257	714	707	1227	862	787	985	879	859	705	657
25	556	232	286	210	412	614	682	727	911	1880	1513	1732	2624	2703	2024	2648	2652	2502	2299	2672	2821	2557	2251	1563	1421	1185	1036	1014
26	368	332	302	189	259	493	496	917	820	846	1061	972	771	667	819	557	886	578	404	547	482	611	721	744	740	804	847	814
27	62	14	22	3	6	11	48	61	167	192	448	306	429	457	489	680	845	509	580	502	526	548	490	519	629	562	432	408
28	1873	1065	819	1191	971	1039	1012	2238	1889	2137	2668	3089	3675	2599	2709	3348	3721	4996	3452	4144	4395	4436	4014	3337	2805	3597	3372	3260
29	305	288	229	262	300	181	273	519	304	400	391	560	535	720	983	1098	1116	861	724	835	1136	770	818	964	759	423	603	515
30	478	504	510	407	371	427	683	570	1277	1304	1753	1193	1301	2016	1681	1851	1848	1728	1912	1437	955	540	833	670	873	592	597	652
	Total EGFP-RelA signal
	Time (hps)
Cell	0	1	2	3	4	5	6	7	8	9	10	11	12	13	14	15	16	17	18	19	20	21	22	23	24	25	26	27
1	1593	1663	1690	1771	1827	1845	2313	2667	2784	3746	4406	4483	5740	6132	6044	6642	6716	5859	6062	5731	6248	5940	5543	4913	5218	4736	4564	4301
2	3451	2790	2863	2808	3148	3797	3782	3801	3106	3497	5925	6287	5554	5592	5824	5437	5264	5009	5265	3765	4468	3485	3177	4061	3872	3643	4013	5304
3	2629	2769	2400	2061	2350	2473	2034	2442	2299	2507	2721	3400	2692	3458	3426	3263	3430	3386	3115	2967	3629	2878	2498	2396	2032	1774	2460	2471
4	1053	1050	1116	837	1019	1296	1874	1922	2440	2298	2586	2548	2859	3208	3293	3287	3131	3093	2875	2694	3257	2581	2838	2503	2531	2589	2592	2277
5	1039	817	1021	983	1167	1573	1813	1998	2480	2377	2381	2700	3234	3223	3128	3073	3220	3451	3095	3043	3015	3040	3112	2936	2220	2160	2353	2195
6	2387	2502	2220	2209	2268	2753	3081	3137	3354	4204	5266	4315	4703	4748	4760	4017	3696	3569	3896	3314	3814	3166	2560	2262	2927	2401	3171	3151
7	2763	3004	2918	2813	3482	4733	5954	6325	6194	7211	7886	7894	7092	7409	6638	5425	5136	4508	4994	4973	5754	4761	4771	4698	4480	4397	4109	3763
8	101	72	110	99	60	164	292	248	507	520	671	656	866	913	1015	1066	1003	1159	915	1095	1290	1055	1057	1064	876	923	883	724
9	72	46	55	83	100	140	239	242	272	472	555	650	803	624	763	877	794	1004	850	866	1011	781	754	732	740	670	580	595
10	133	107	128	135	296	396	877	1497	1879	2966	3300	3980	4070	3858	4218	3820	3376	3402	2605	2529	3053	2642	2390	2646	2165	2007	2201	1900
11	3195	1967	2143	2547	2521	2498	3033	2141	1901	2346	3039	4350	5786	4856	5392	4782	4314	4190	3282	2415	2411	1684	2364	2498	2619	2469	2362	2342
12	2482	2230	2552	3116	3585	4010	5458	7235	8051	9196	8264	7343	8151	7059	7940	7220	7198	7225	6361	6489	6037	5719	5343	4985	4632	4561	4513	4080
13	2403	2269	1876	1801	1636	2169	1795	1518	2032	2781	2523	2035	1808	1926	1876	1483	1822	1657	1667	1855	1871	1565	1665	1960	1722	1823	1594	1541
14	2055	1986	1971	1762	1899	2408	2502	1872	2459	3100	3941	3463	3473	4406	3707	3665	3275	3336	2555	3119	3135	2735	2348	2609	2956	2791	2198	2429
15	35	65	67	50	63	69	116	618	778	792	869	1072	1109	1249	1321	1389	1203	1001	779	1084	1274	1115	835	845	862	769	667	766
16	681	587	703	631	532	535	630	565	782	1221	1292	1249	1982	1921	2107	1850	1216	1353	1367	1489	1531	1234	852	967	971	821	962	970
17	1040	1114	1368	1292	1055	740	942	1057	1229	1035	1516	2149	1895	1993	2420	2310	1886	1787	1633	1594	1884	1057	1236	1479	1037	1072	1045	903
18	964	893	842	923	702	945	1069	929	808	1213	1214	1492	1905	1499	1295	1622	1305	1460	1478	1542	2111	1644	1643	1572	1507	1596	1604	1401
19	1792	1696	1379	1396	1591	2038	2147	2325	2563	2835	3272	4355	4297	3713	3339	2599	2566	2311	2410	2298	2597	2259	2249	2463	2117	1485	1588	1523
20	553	509	553	494	602	562	633	673	770	848	993	1047	1006	1233	1068	1064	1218	995	1017	970	1389	967	929	999	994	984	835	719
21	228	162	280	260	219	310	353	254	368	524	517	570	692	694	825	636	690	896	841	729	920	637	551	461	518	523	413	377
22	3765	2773	2266	3015	3531	3507	3014	1723	3498	3582	3806	3873	4438	5320	5194	4679	4195	5066	4022	4086	4563	4872	3936	4012	3151	2022	1876	1935
23	724	529	636	796	1096	1435	2090	2844	2727	3844	3939	3969	3951	4238	4101	3947	3807	4022	3935	3367	3952	4007	3017	3431	3167	3318	2272	2406
24	2207	1625	1511	1444	1775	2011	1816	1703	1922	2082	2704	2103	2769	2963	2810	2545	2482	2581	2298	2061	2408	1820	1928	2190	1773	1675	1671	1458
25	1464	1119	1227	1214	1162	1662	1739	1605	1991	3196	3081	3430	4003	4480	3878	3884	3842	3942	3520	3732	4098	3577	3186	2628	2504	2103	2020	1875
26	1286	1121	1033	927	1012	1105	830	1293	1395	1836	2075	1799	1625	1197	1509	1213	1519	1361	975	949	918	1043	956	1068	988	1076	1102	1097
27	106	55	74	48	50	155	169	195	322	456	684	800	1080	1064	1113	1262	1490	1095	1207	1062	1123	995	1051	1068	1047	1070	1089	827
28	3955	3514	3397	3824	2750	2208	3557	5556	5367	5547	6704	6063	6898	6484	6860	6635	6494	7906	7675	8011	7502	6834	6359	5781	4745	5608	4807	4641
29	716	717	697	693	781	702	688	879	817	758	999	1122	1234	1344	1734	1690	1729	1333	1275	1441	1693	1444	1356	1319	1093	1024	933	874
30	1838	1942	1920	1586	1794	1426	1617	1527	2075	2290	2664	2159	1924	2595	2372	2580	2604	2337	2394	1937	1764	1547	1448	1042	1259	1010	943	1082
	mCherry signal
	Time (hps)
Cell	0	1	2	3	4	5	6	7	8	9	10	11	12	13	14	15	16	17	18	19	20	21	22	23	24	25	26	27
1	619	551	550	477	517	618	744	984	1122	1399	1739	2150	2928	3390	3435	4019	4107	3480	3490	3389	3425	3390	3251	3114	3536	3360	3327	3420
2	409	205	296	322	463	692	737	826	1013	1273	2363	2832	2852	3091	3254	3051	2825	2920	2966	2397	2578	2244	2190	2522	2625	2641	2884	3719
3	706	670	443	290	420	494	385	732	760	785	1025	1270	1134	1280	1365	1379	1507	1580	1539	1577	1739	1516	1497	1402	1335	1074	1502	1539
4	234	212	200	190	119	276	626	826	920	1262	1593	1589	1808	1889	2030	2042	2116	1918	1973	1977	1954	1841	2178	2092	2295	2127	2455	2370
5	231	125	182	171	244	435	428	642	909	1164	1309	1485	1840	1770	1863	1867	1928	2036	1925	1915	1854	1839	1927	1994	1492	1540	1571	1630
6	274	309	289	237	250	351	508	782	1135	1709	2578	2565	2687	3131	3206	3197	2827	2891	3075	2499	2585	2457	2314	2130	2536	2185	2613	2724
7	1223	1147	1029	886	1532	2610	3297	4440	5028	6182	7486	8350	8161	8420	7790	6994	6850	6204	6425	6130	6108	5869	5881	5952	6024	6358	5796	5996
8	99	103	54	28	25	91	146	213	499	693	887	945	1119	1166	1336	1423	1311	1616	1358	1383	1377	1373	1362	1534	1437	1625	1403	1358
9	165	144	120	87	129	180	260	284	437	749	959	1201	1372	1958	1744	1725	1784	1906	1870	1584	1518	1586	1829	1754	1578	1607	1395	1313
10	163	86	89	108	207	322	453	706	960	1611	1857	2602	2994	3210	3410	3327	3087	2861	2565	2586	2544	2514	2676	3040	2811	2616	2759	2715
11	325	249	248	274	321	292	405	439	587	940	1329	1883	2573	2860	3368	2972	2728	2895	2204	1776	1838	1688	1952	1841	1868	1797	1782	1893
12	645	600	596	593	938	1372	1921	2541	2743	3253	3067	3084	3710	3552	3444	3689	3663	3784	3483	3340	3445	3585	3506	3300	2723	2201	2034	1776
13	504	386	381	285	366	543	653	564	850	1024	876	959	735	872	764	768	913	821	919	940	904	812	909	1111	1148	1023	1107	1140
14	462	403	379	277	473	760	874	817	1216	1671	2206	2053	2263	3012	2783	2951	2586	2416	2130	2552	2584	2367	2209	2209	2162	2068	1769	1899
15	5	28	6	2	23	30	131	444	641	831	1055	1152	1210	1537	1599	1831	1824	1596	1956	1817	1691	1675	1581	1435	1475	1533	1478	1437
16	283	205	232	148	166	194	189	336	487	605	732	710	1062	1171	1283	1357	1050	1247	1255	1280	1248	1215	990	1058	1039	1027	1112	1175
17	552	435	459	312	430	253	290	418	542	601	758	930	1056	1115	1248	1141	1105	1014	857	800	837	702	784	609	652	666	632	610
18	381	250	268	286	183	285	431	489	430	773	860	998	1591	1160	1155	1770	1481	1594	1421	1579	1708	1592	1524	1433	1517	1783	1713	1579
19	639	481	323	242	336	539	690	968	1108	1323	1764	1943	2106	1949	1776	1540	1516	1336	1338	1269	1333	1318	1374	1528	1550	1225	1157	1159
20	233	152	129	88	135	216	253	342	325	483	609	822	873	1065	1026	1104	1236	1202	1073	1192	1233	1110	1152	1151	1166	1243	1151	1229
21	164	118	66	31	72	102	83	123	140	221	237	300	319	430	561	586	585	739	729	744	784	712	671	679	795	790	714	629
22	459	329	300	300	439	639	570	454	818	856	972	1084	1372	1630	1812	1693	1679	1927	1492	1491	1497	1841	1640	1727	1741	1219	1364	1474
23	89	52	33	127	227	492	828	1246	1750	2701	3238	3508	3882	4164	4252	4572	4480	4405	4509	4058	4309	4574	3744	3940	4108	4277	3638	3613
24	211	152	164	167	246	365	427	715	827	1178	1696	1573	1773	1876	1843	1562	1553	1625	1489	1368	1377	1277	1331	1248	1262	1370	1318	1295
25	227	222	185	127	250	557	581	808	970	1471	1689	1934	2412	2754	2691	3037	2867	2791	2878	2906	2620	2844	2678	2400	2130	1956	1875	1869
26	240	174	172	190	180	279	224	397	388	548	839	632	582	580	817	825	999	922	744	717	694	840	854	857	939	783	933	1049
27	40	59	37	64	28	91	166	245	503	622	886	1325	1573	1962	2004	2310	2557	2295	2322	2097	2052	2092	2314	2183	2014	2092	2229	2139
28	938	782	561	712	646	800	1073	1812	1730	2002	2546	2844	3536	3444	3897	4324	4049	4775	4573	4798	4637	4591	4615	4596	4023	4156	4117	3895
29	81	72	94	84	110	128	122	164	278	243	322	393	478	619	865	943	971	718	780	712	793	779	704	673	685	689	710	623
30	422	435	297	164	249	270	302	325	521	489	665	581	532	680	629	852	750	813	801	722	651	574	441	325	257	292	120	216

## Sheet: Fig2f
Fig. 2f
mCherry trajectories for Low density, LPS are also shown in Supplementary Fig. 2k
mCherry trajectories for High density, sTNFR, LPS are shown in Fig. 2b
	mCherry: High density, LPS
	Time (hps)
Cell	2	3	4	5	6	7	8	9	10	11	12	13	14	15	16	17	18	19	20	21	22	23
1	349.3	328.8	469.6	652.6	837.3	1027.7	1294.7	1667	2018.5	2380.7	2822.8	2920.6	3114.9	3128.9	3476.7	3412.9	3436.5	3261.4	3262.8	3170.8	3191.1	2902.7
2	207	308.7	429.7	510.1	585.9	549.4	752.3	948.8	859.1	1005.9	1292.4	1113.4	1542.7	1685.6	1796	1930.2	1895	1922.4	1756.1	2016.4	1769.2	1702.6
3	310.8	409.4	619	785.2	1164.4	1277.8	3426	4730.6	5997	6542.3	7756.5	8978.7	9762.8	10403	10840.3	11583.9	11287.9	10831	10635.4	10609.4	10641.1	10140.2
4	423.1	523.6	536.9	604.6	833.4	884.1	925.1	1207.6	1163.1	1340.9	1481.2	1510.5	1569.7	1743.8	1807.8	2127.9	2035.7	2078.7	1892	1860.5	1733.6	1882.2
5	471.9	555.1	1001.8	1262.8	1664.8	1894.5	2217.8	1799.5	2543	2416	2579.4	2907.9	2985.4	3137.7	2907.1	3061.5	2788.3	2718.6	2460.2	2424	2499.6	2450.5
6	361.4	514.2	576.7	594.7	919.7	1077.6	1412	1556.9	1416.3	1157.1	1763.6	1967.9	2074.1	2101.5	2101.3	1972.7	1881.2	1837.3	1657.4	1611.7	1469	1430.8
7	240.1	324.7	301.9	690.4	852.4	1091.2	1358.7	1745.3	2279.3	2560.2	3001.1	3165.5	3832.4	4122.4	4417	4476.3	4666	4292.3	4604.4	4006.4	4093.3	3708.6
8	116.7	170.4	205.6	337.6	300	337.5	534.1	819.9	1109.3	1434.6	1677.5	1787.3	1899.9	2009.7	2030.4	1989.6	2041.2	1863	1734.9	1707.1	1393.3	1525.7
9	250	305.9	557.9	1047.3	1991.1	2301.3	3253.3	3129.4	4907.5	5892.9	6272.6	6202.1	6373.7	6436.2	6398.9	6591.2	6656.6	6476.4	6214.5	6159.3	6525.6	6032.2
10	211.7	367.9	616.4	848.5	1295.3	2088.9	2550.1	3390.5	4342.4	4158.8	5462.3	4944.3	6081.7	5395.6	5238.8	5283.8	5616.3	5233.6	5228	4787.5	4492.9	3942.2
11	287.1	455.1	625.4	812.8	1137.3	1018.3	1133	1409.3	1292.9	1723.6	2174.4	2172	2628.5	2696.4	2792.7	2991.1	3007.6	2905.6	2823.2	2612.9	2792.3	2895
12	359.7	274.1	186.4	199.3	244.4	344.3	528.2	1005.3	1846.6	2202.1	2253.8	2243.5	2402.9	2729	2633.1	2595.8	2909	2931.1	2849.8	2800.4	3057.9	2785.1
13	253.8	391.8	547	598.8	1037.7	1103	1799.2	2399.6	2960.1	3564.7	3997.7	4195.7	4089.6	4471.5	4835.8	5000.3	4826.7	4624	4630	4228.4	3825.3	3937.4
14	340.9	313.7	361	299.5	352.8	653.2	730.4	733.7	647.3	670.7	854	822.6	670.3	948	813.1	767.4	654.6	704.3	779.6	727.4	775.3	843.1
15	313.1	295	346.7	378.1	449.5	624.8	859.3	712.3	1250.7	956.1	874	991.1	806.8	906.1	750.4	800.2	700.4	745.2	633.6	586.5	616.4	586.9
16	95.3	115.6	203.9	395.4	721.8	1204.1	1394.3	1975.3	2791.6	3498.6	3577.6	3111.3	3792.7	3869	4324.2	4015.6	3877.6	3911.3	3662.8	3462.3	3045.9	2619.6
17	285.1	403	549.5	827.4	866.6	1922.1	2201.4	1751.6	2643.9	2348.9	2562.4	2902.2	3018.8	3182.4	2912.9	3027.7	2647.4	2663.1	2432.6	2462.8	2488.5	2450.7
18	527.9	769.5	913.4	1337.8	1458	2420.1	3340.8	4121	4571.3	4777.8	5918.3	6059.4	6136.5	7173.1	7192.8	6790.7	7735.3	7252.7	7444.7	7208.7	6737.6	6871.5
19	265.8	274.2	364.5	526.2	802	1095.9	1247.6	1530.2	2015.4	2223.3	2596	3275.5	3551.5	4003.5	3637.1	3565.6	3442.4	3588.2	3575.5	3206.9	3295	2968.5
20	156.3	226.2	309.2	486.9	543.8	777.1	1198.5	1527.4	2084.6	2384	2662.6	2952.8	2745	2871	2782.6	2718.1	2707.3	2442.6	2214.8	2315.5	2149.2	2148.3
21	168.1	267.9	482.3	516.9	933.6	1241.3	1449	1858.1	1750.1	2328.2	3377.5	3650.5	3533.3	4075.9	4361.5	4409.2	4607.9	4127.8	4160.4	3830.8	2951.9	2822
22	1095.4	1071.3	1380.6	1639.4	2132.3	2808.5	2598	4012.7	4376.3	5234.3	6312.6	6621.9	6577.6	6899.4	6197.2	5946.1	5672.7	5818.4	5401.8	5110.9	5097.5	5379
23	211.7	254.8	514.9	631.8	1272.2	2344.7	1802	2418.7	5718.9	6518.8	7194.4	7850.2	8672.1	9650.6	9614.3	9300.1	10161.7	9887.3	9188.9	9032.4	9471.6	8700.4
24	481.7	514.7	482.2	669	681.6	739.7	663.2	1098.7	924	948.6	920.9	1145.9	1244.5	1080.4	882.1	1098.1	1044.7	943.6	923.1	898.6	888.6	869
25	208.6	233.1	332.1	370.1	554.7	953.8	1306.1	1601.5	1763.2	2299.2	2582.5	2951.8	2972.3	3448.7	3077.1	3361.2	2871.7	2981.6	2649.8	2417.2	2567.2	2700.8
26	206.5	203.3	356.3	395	634.1	863.3	885.9	1214.6	1526.8	1772.5	2339.8	2317.9	2351.1	3195.9	2984.4	2889.3	2859.4	2326.3	2436.5	2552.1	2623.3	2405.3
27	331.6	404.2	396.7	495.8	820	930.2	1201	1982.8	3030.1	3395.2	4161	4656.5	5814.2	5763.7	6158.8	5611.6	6178.9	5833	6307.7	5569.5	5829.1	5384.1
28	443.9	480.4	478.6	780.2	1206.3	1616.7	2210.5	1908	1835.6	2000	2153.6	2451.5	2152.8	2409.1	2424.6	2283.8	2210.8	1987.3	2218.8	2170.9	2164.8	2026
29	245.9	313.5	607.4	747.9	1096.4	1388.7	2049.4	3253.6	3269.1	4300.9	4869.6	5670	6182	6675.3	6202.4	5938.1	6399	6298.3	6608.3	6261.5	6259	6100.3
30	439.7	491.9	511.4	692.1	996.6	1673.3	1984.4	2812.4	3738.3	4667.8	5018	6245.7	5786.7	7258.4	6729.3	6899.1	7216	6294.7	6447.5	6479.7	6546.2	6396.9
	mCherry: Low density, LPS
	Time (hps)
Cell	0	1	2	3	4	5	6	7	8	9	10	11	12	13	14	15	16	17	18	19	20	21	22	23	24	25	26	27
1														2149	2720	3481	3195	3919	4514	4987	6009	6674	7440	8301	9002	9253	10694	11754
2	866	531	762	2063	1950	3314	3771	5757	5426	7882	5991	1890
3	797	507	736	1222	1023	1631	1778	2884	3263	4505
4	736	539	895	1187	1304	1899	1981	3646	4413	2761	4416	3516	4218	5835	5952	6572
5	613	468	1057	1074	1328	1927	1907	3231	3291	3662	3522	2696	3105	3493
6				1104	883	1231	2178	3446	3669	5150	7076	6830	10282	11922	17398	19507	25213	26179	26705	24942	27085	27093	25955	24637	28094	29878	30834	26832
7				1028	1282	1333	2314	3207	3528	5086	6224	5447	8838	9803	15836	17136	16957	21715	22019	19975	23711	21584	23141	24074	22979	29728	28544	26106
8						1493	1628	2686	2815	2888	3620	3473	6078	9744	12259	15442	17274	17310	19548	17349	26818	26475	23388	27532	29670
9							198	343	580	867	652	633	1423	2893	1212	1722	2202	3981	3198	3937	3266	4569	5099	5331	7501	7290	9821	10754
10						280	407	474	495	465	656	447	659	1161	1212	1285	2033	3634	2674	2644	3047	4131	4603	4902	5894	5390	7148	8154
11						1245	2545	3413	4864	7039	7627	6556	11826	14194	15318	15501	16285	17714	16525	15462	17113	15966	17082	18116	19706	16025	15562	16614
12								1448	1624	1988	1927	1982	3516	4808	6200	7656	9026	9036	9194	8538	9846	9860	9398	9271	9647	9283	12220	11831
13	417	401	264	355	802	1141	995	1950	2324	3080	2742	1946	2777	4013	3347	4906	5037	7003	6238	4824	6151	6089	5533	4351	4294	3733	4396	4808
14	558	453	325	544	755	1033	1269	1564	1711	2790	2672	1685	3284	2690	4154	4640	4562	3519	3303	2770	4310	3298	2806	2893	2264
15		320	265	481	893	1226	1535	1817	1654	2174	2517	2134	3336	3402	4940	7407	7316	9983	8279	6802
16	258	210	366	750	1163	1844	3720	4829	6310	7211	7627	6195	9288	10488	11232	11453	12600	11873	10934
17						1527	1943	2979	3709	7059	8233	8109	12139	16747	19943	25734	31232	33832	32877	30762	35756	33718	31335	24543	26396	22665	20180	19632
18				423	609	570	904	1170	1124	1435	1242	1877	2432	2806	5290	4128	5601	7185	7776	7571	9111	10072	11571	10380
19						939	1218	1506	1832	2368	2434	2374	4633	6933	9205	10573	11433	11370	10686	10432	12115	16845	20082	17112	20140	19347	25982	21692
20	244	204	316	696	659	637	1033	1278	1979	2851	1873	1995	1934	2687	3993	3280	4453	4296	5190	5324	6165	6274	6766	7330	7037	6891	8467	8448
	mCherry: High density, IL-10, LPS
	Time (hps)
Cell	0	1	2	3	4	5	6	7	8	9	10	11	12	13	14	15	16	17	18	19	20	21	22	23
1	465.6	370.6	507.3	400.9	520	537.2	480.3	587.3	638.3	729.9	634.8	783.4	930.5	880.7	1016.8	983.7	915.1	788.3	874.7	730.3	539.1	472.7	477.2	324.8
2	75.3	75.7	35.4	50.1	125	179.1	266.9	240	332	358.2	397.1	458.9	445.1	443.2	550.6	395.4	354.1	396.2	336.2	236.3	205.4	195.1	189.8	115.4
3	25.2	34.2	19.3	4	45	78.7	51.9	50	77.6	141.9	173.3	129.3	184.7	192.6	182.5	140.4	135.2	170.1	163.9	134.4	125.4	118.4	119.2	62.9
4	785.5	386.3	577.1	480.9	542.6	712.2	790.8	919.6	1076.5	1324.8	1360.7	1561.9	1549.2	1563.4	1645.6	1439.7	1440.7	1253.7	1312.6	1144.1	1007.6	1163.7	1001.3	893.7
5	203.2	141.8	235.4	109	302.3	438.6	535.7	543.5	707.7	695.3	695.9	773.2	664.5	598.3	603.8	441.8	441.2	360.5	330.2	194.8	153	177.9	62.9	39.3
6	278.3	230.3	170.1	268.7	333.9	407.8	442.5	607.6	624.1	796.9	902.9	732	768.3	722.1	819.3	964.8	814.2	846.6	713.5	594.6	414.3	451	392.6	294.7
7	475.8	428.4	444.4	520	650.9	782	1012.2	1185.1	1416.8	1880.3	1813.4	2328.5	2321.3	2542.4	2533	2756.2	2586	2206	2099.4	1409.2	1275.8	1238.7	1129	862.1
8	319	302.1	202.2	166	276.7	328.5	323.7	352.1	512.2	472.8	492.2	399.7	457.7	502.1	458.8	466.9	403.9	319.3	319.4	212.6	140	143.1	127.6	133.3
9	394	457.8	260.7	325.2	357.8	311.6	349	298.6	330.8	338.9	343.5	358.1	285.9	363.4	458.5	367.5	395.5	350.8	338	302.6	231.6	249.1	248.7	223.3
10	133.1	82.7	117	90.2	218.9	183.5	255.8	262.2	511.8	494.6	462.9	600.1	522.4	514.3	478.5	486.6	447.5	443.8	350.4	250.1	121.6	130.2	113.6	113.8
11	186	99.3	128.3	50.3	146.6	205.2	364.2	408.4	443.2	380.6	603.3	591.7	725.1	806.5	875.6	766	836.4	756.2	609.2	561.5	434.3	321	124.1	21.8
12	529.3	182.9	167.4	169.8	149.9	153	186.5	180.6	219.4	281.9	333.6	417.5	488.4	370.2	454.4	445.1	449	356.8	320.2	231.1	208.8	192.1	195.3	228.5
13	270.2	274.6	289.9	165.9	265.6	176.1	154.1	190.2	206.9	269.4	238.6	304.9	274.4	199.1	231.4	138.6	141.3	154.6	171.9	110.2	88.3	102	101.5	69.4
14	185.8	73.6	90.2	77.2	220.3	351.5	451.1	423.3	664.6	828.8	864.7	772.9	942	942	994.6	962.2	850	905.9	935.9	813.6	787.1	679.1	508.3	478.7
15	167.9	190.3	119.2	110.3	198.8	269.1	425.7	422.8	446.6	530.1	533.3	648	597	688.5	902.3	815.2	742.4	660.4	527.2	416.4	355.7	307.2	199.2	207.4
16	302.6	191.7	269	220.6	249.7	333.2	463.2	450.9	420.4	376.7	376.8	313.6	246.4	316.9	337.5	289	267.9	196.3	189.4	166.6	156.2	173.6	112.6	108.1
17	39.8	64.8	46.5	24.2	72.6	71.3	126.1	120	144.9	127.5	130.2	182.1	120.9	116.4	158.1	83.7	74.1	66	87	59.6	59.7	53.1	37.9	43.7
18	475.1	376.1	350.7	308.9	394.8	570	619.4	638.6	755	780.4	773.5	951.5	826.6	845.2	815.5	707.5	756.2	699.1	571.4	351.7	286.5	310.2	125	113.2
19	366.5	281.7	351	316.3	346.5	503.6	741.7	747.8	806.4	970.1	1045.6	1051.2	1220	1398.4	1327.1	1673.4	1544.3	1592.4	1665.8	1390.7	1289	1085.6	1062.1	809
20	246.4	242.1	230.6	222.5	476.9	613.1	654.7	677.1	753.5	990.6	1060.4	1006.4	1006.5	1223.4	1171.1	1163.5	1104.9	897.2	676.4	668	675.7	182	200.7	269.6
21	197.6	129.2	150.7	124.7	207.4	392.2	486.9	618.2	764.9	1113.2	1384.1	1411.9	1318.2	1440.4	1392.9	1529.8	1631.9	1376.3	1270.9	867.8	691.6	700	568	625
22	371.7	289.4	271.9	298.7	532.4	459	557.3	644.4	739.5	743.5	769.3	704.5	578.6	685.4	572.9	450.4	271.2	217.7	197.1	226.8	76.5	85	61.4	72.6
23	214.6	235.4	188.5	201.1	332.6	396	549.7	748.7	944	1127.7	1415.2	1438	1499.7	1287.3	1271.5	1050.7	1114.7	1032.6	644.9	475.8	433	426.2	317.3	311
24	190.7	179.5	225.1	212.9	297	323	408.2	405.2	455.4	477.2	569	561	556.4	583.7	636.5	591.6	529.5	527.7	544	450.5	302.8	262.3	203.4	140.5
25	291.7	374	388.8	345.5	557.7	580.7	745.4	936.9	896.2	736.3	704.1	633.8	619.5	711.3	645.9	658.5	719.3	654.9	518.7	459.1	422.7	412.2	371.9	291.2
26	130.7	133.9	125.8	80.2	170.6	332.9	403.9	587	659.9	757.3	794.2	857.9	865.5	780.3	864	861.4	860.4	837.8	816.4	611.3	532.7	398.7	342.1	323.6
27	87.3	83.7	98.4	130.1	167.7	207.5	284.4	299.1	301.2	331.8	431.1	448.6	407	529.3	640.3	649	493.8	353.7	289.5	191.1	208.1	221.1	83.3	107.3
28	393.1	338.5	303.5	289.3	452.2	416.2	508.4	621.9	571.1	657	685.7	770.9	847.5	746.5	863.3	751.4	904.6	869.7	880	645.5	501.3	471.7	509.7	415
29	330.4	346.4	496.2	461.1	625.3	893.7	1235.4	1587.4	1862.7	1801.7	1902.4	2115.3	1937.2	2157.9	2264.4	1803.1	1892.6	1442.6	1457.7	1051.6	798.7	709.8	454.9	433.6
30	376.7	405.5	402.4	409.7	457.2	513.9	583.4	621	773.9	629.7	829.4	726.5	638.9	773	793.8	654.9	690.5	582.8	545.3	473.1	413.8	408.4	352.4	316.5

## Sheet: Fig4b
Fig. 4b
Simulations
		Variation in magnitude
Metric	Mechanism	-0.6	-0.4	-0.2	0	0.2	0.4	0.6
Total NF-κB	1	0.944236	0.971307	0.988045	1	1.00966	1.01704	1.02332
	2	0.9765	0.987036	0.994521	1	1.00414	1.00736	1.00993
	3	0.993442	0.99619	0.998316	1	1.00136	1.00248	1.00341
	4	0.999843	0.999917	0.999967	1	1.00002	1.00003	1.00004
	5	0.972989	0.982926	0.991878	1	1.00741	1.01421	1.02048
	6	0.549819	0.67508	0.823477	1	1.21307	1.47559	1.805
mCherry	1	0.826713	0.902458	0.95719	1	1.03542	1.06411	1.0886
	2	0.43847	0.641187	0.827733	1	1.15988	1.30899	1.44869
	3	0.989024	0.99368	0.997225	1	1.00222	1.00404	1.00555
	4	1.00108	1.00068	1.00033	1	0.999694	0.999406	0.999132
	5	0.902608	0.939171	0.971399	1	1.02554	1.04849	1.06922
	6	0.621533	0.726069	0.851719	1	1.1692	1.35487	1.55141
TNF secretion	1	0.790104	0.865058	0.930167	1	1.08189	1.11604	1.13766
	2	0.382043	0.586537	0.792861	1	1.20746	1.41497	1.62236
	3	0.784657	0.862748	0.934297	1	1.0605	1.11637	1.16809
	4	1.32459	1.16963	1.07066	1	0.946055	0.902983	0.867473
	5	0.909042	0.947069	0.97626	1	1.01994	1.03703	1.05191
	6	0.595374	0.711974	0.845847	1	1.17717	1.38009	1.61174

## Sheet: Fig4c
Fig. 4c
Simulations
			Fold change in outcome
Hetero-	Initial	Relative	Avg. cumulative outcome per cell			Population
geneity	NF-κB	density	Total NF-κB	mCherry	Secreted TNF	Secreted TNF
Homo-geneous	High	1	1.77	1.85	1.95	8.73
		1/8	1.68	1.67	1.69	1.69
	Low	1	1.08	1.1	1.18	5.28
		1/8	1.02	0.99	1.03	1.03
Hetero-geneous	High	1	1.73	1.92	1.96	8.79
		1/8	1.64	1.73	1.7	1.7
	Low	1	1.04	1.12	1.16	5.19
		1/8	1	1	1	1

## Sheet: Fig5a
Fig. 5a
Relative	sTNFR	LPS	BFA	Replicate	Mean PE signal (MFI)		PE-high cells (%)
density	(μg ml^-1)	(ng ml^-1)	(μg ml^-1)		PE isotype ctrl	PE anti-TNF	PE isotype ctrl	PE anti-TNF
1/16			2	1	89.8	195	0.4	17
				2	89.5	199	0	2.5
1/8				1	91.2	177	0	0.7
				2	88	145	0.2	2.3
1/4				1	90.5	127	0	0.4
				2	90.9	173	0	0.9
1				1	111	173	0	1.2
				2	109	188	0	2.5
1/16	8.3	1	2	1	90.3	1810	0	77.5
				2	91.1	1502	0.3	69.7
1/8				1	91.1	2759	0.2	89.3
				2	86.7	3051	0	84.3
1/4				1	93	2925	0.1	90.5
				2	91.3	3321	0.1	91.2
1				1	111	3211	0	97.7
				2	107	3596	0.1	97.3
1/16		1	2	1	93.7	2196	0.7	75.3
				2	87.2	2173	0	71.6
				3	88.7	2282	0	70.3
1/8				1	91.4	2458	0.3	82.2
				2	85.5	1990	0	73.4
				3	89.6	2570	0	86.2
1/4				1	91.5	2789	0	94.6
				2	92.7	2912	0.2	94.6
				3	90.7	2727	0	92.5
1				1	110	3282	0.2	97.4
				2	108	3179	0	97.8
				3	101	2934	0	97.7
1/16		10	2	1	90.4	4298	0	85.1
				2	86.9	3150	0	74.5
				3	91.5	2745	0	84.8
1/8				1	86	2866	0.4	80.5
				2	88	3439	0	82
				3	89.1	3633	0.1	85.7
1/4				1	88.1	4373	0	95.3
				2	98.3	4127	0.2	95.3
				3	91.6	4092	0.2	94.7
1				1	116	3521	0	98.6
				2	112	5851	0	98.3
				3	113	4706	0.1	97.7
1/16		100	2	1	85.8	3701	0	87.1
				2	91.4	3660	0.3	80.8
				3	82.7	2933	0	72
1/8				1	90.4	3856	0	88.5
				2	86.5	4086	0	91.2
				3	86.7	3609	0	90.6
1/4				1	90.6	4764	0.2	95.8
				2	93.5	4365	0	96.1
				3	92.1	3875	0	95.9
1				1	111	5462	0	95
				2	116	4776	0.1	98.4
				3	109	4755	0	95.4

[truncated: 12 more sheets: S_Fig2e, S_Fig2i, S_Fig2k, S_Fig2r, S_Fig3c, S_Fig4a, S_Fig4d, S_Fig5a, S_Fig5b, S_Fig5c, S_Fig5d, S_Fig5f]
